# Supplementary material for: CDDO-Me Overcomes Gefitinib Resistance in NSCLC by Targeting the Src/STAT3 Axis to Induce Apoptosis and Pyroptosis
Source: Int J Mol Sci. 2026 Jul 21;27(14):6481. doi: 10.3390/ijms27146481 (PMC13410134; doi:10.3390/ijms27146481)
Supplement: Supplementary file 1 [file ijms-27-06481-s001.zip › Supplementary Table S2.xlsx]

## Sheet: Sheet1
Target	Common name	Uniprot ID	ChEMBL ID	Target Class	Probability*	Known actives (3D/2D)
Nitric oxide synthase, inducible	NOS2	P35228	CHEMBL4481	Enzyme	0.290705	53 / 24
Cytochrome P450 19A1	CYP19A1	P11511	CHEMBL1978	Cytochrome P450	0.125687	156 / 191
p53-binding protein Mdm-2	MDM2	Q00987	CHEMBL5023	Other nuclear protein	0.125687	298 / 0
Bromodomain-containing protein 7	BRD7	Q9NPI1	CHEMBL3085622	Reader	0.125687	1 / 0
Poly [ADP-ribose] polymerase-1	PARP1	P09874	CHEMBL3105	Enzyme	0.125687	321 / 0
Cathepsin L	CTSL	P07711	CHEMBL3837	Protease	0.125687	159 / 0
Cathepsin (B and K)	CTSB	P07858	CHEMBL4072	Protease	0.125687	153 / 0
Bromodomain-containing protein 4	BRD4	O60885	CHEMBL1163125	Reader	0.125687	113 / 0
Protein Mdm4	MDM4	O15151	CHEMBL1255126	Unclassified protein	0.125687	35 / 0
Serine/threonine-protein kinase Aurora-B	AURKB	Q96GD4	CHEMBL2185	Kinase	0.125687	251 / 0
Neurokinin 1 receptor	TACR1	P25103	CHEMBL249	Family A G protein-coupled receptor	0.125687	159 / 0
Cyclin-dependent kinase 1	CDK1	P06493	CHEMBL308	Kinase	0.125687	74 / 0
Serine/threonine-protein kinase Aurora-A	AURKA	O14965	CHEMBL4722	Kinase	0.125687	416 / 0
Cathepsin K	CTSK	P43235	CHEMBL268	Protease	0.125687	250 / 0
Dual specificity mitogen-activated protein kinase kinase 2	MAP2K2	P36507	CHEMBL2964	Kinase	0.125687	13 / 0
C-X-C chemokine receptor type 3	CXCR3	P49682	CHEMBL4441	Family A G protein-coupled receptor	0.125687	28 / 0
P2X purinoceptor 7	P2RX7	Q99572	CHEMBL4805	Ligand-gated ion channel	0.125687	174 / 0
Muscarinic acetylcholine receptor M3	CHRM3	P20309	CHEMBL245	Family A G protein-coupled receptor	0.125687	110 / 0
MAP kinase p38 alpha	MAPK14	Q16539	CHEMBL260	Kinase	0.125687	755 / 0
Kinesin-like protein 1	KIF11	P52732	CHEMBL4581	Other cytosolic protein	0.125687	41 / 0
Cyclin-dependent kinase 9	CDK9	P50750	CHEMBL3116	Kinase	0.125687	58 / 0
ATP-binding cassette sub-family G member 2	ABCG2	Q9UNQ0	CHEMBL5393	Primary active transporter	0.125687	59 / 0
Nicotinamide phosphoribosyltransferase	NAMPT	P43490	CHEMBL1744525	Enzyme	0.125687	132 / 0
Platelet activating factor receptor	PTAFR	P25105	CHEMBL250	Family A G protein-coupled receptor	0.125687	101 / 0
Epidermal growth factor receptor erbB1	EGFR	P00533	CHEMBL203	Kinase	0.125687	293 / 0
Protein-glutamine gamma-glutamyltransferase	TGM2	P21980	CHEMBL2730	Enzyme	0.125687	100 / 0
Protein-glutamine gamma-glutamyltransferase K	TGM1	P22735	CHEMBL2810	Enzyme	0.125687	29 / 0
Epoxide hydrolase 1	EPHX1	P07099	CHEMBL1968	Protease	0.125687	34 / 0
c-Jun N-terminal kinase 1	MAPK8	P45983	CHEMBL2276	Kinase	0.125687	239 / 0
Histone deacetylase 1	HDAC1	Q13547	CHEMBL325	Eraser	0.125687	281 / 0
Tyrosine-protein kinase SRC	SRC	P12931	CHEMBL267	Kinase	0.125687	159 / 0
Insulin-like growth factor I receptor	IGF1R	P08069	CHEMBL1957	Kinase	0.125687	202 / 0
Cyclin-dependent kinase 2	CDK2	P24941	CHEMBL301	Kinase	0.125687	128 / 0
Dual specificity tyrosine-phosphorylation-regulated kinase 1B	DYRK1B	Q9Y463	CHEMBL5543	Kinase	0.125687	13 / 0
FK506-binding protein 1A	FKBP1A	P62942	CHEMBL1902	Isomerase	0.125687	105 / 0
HERG	KCNH2	Q12809	CHEMBL240	Voltage-gated ion channel	0.125687	203 / 0
Histone deacetylase 8	HDAC8	Q9BY41	CHEMBL3192	Eraser	0.125687	60 / 0
Serine/threonine-protein kinase PIM1	PIM1	P11309	CHEMBL2147	Kinase	0.125687	50 / 0
EZH2/SUZ12/EED/RBBP7/RBBP4	EZH2	Q15910	CHEMBL2189110	Writer	0.125687	16 / 0
Vanilloid receptor	TRPV1	Q8NER1	CHEMBL4794	Voltage-gated ion channel	0.125687	446 / 0
Vasopressin V2 receptor	AVPR2	P30518	CHEMBL1790	Family A G protein-coupled receptor	0.125687	182 / 0
Tissue-type plasminogen activator	PLAT	P00750	CHEMBL1873	Protease	0.125687	11 / 0
Dopamine D2 receptor (by homology)	DRD2	P14416	CHEMBL217	Family A G protein-coupled receptor	0.125687	325 / 0
Cyclin-dependent kinase 7	CDK7	P50613	CHEMBL3055	Kinase	0.125687	6 / 0
Cyclin-dependent kinase 4	CDK4	P11802	CHEMBL331	Kinase	0.125687	41 / 0
c-Jun N-terminal kinase 3	MAPK10	P53779	CHEMBL2637	Kinase	0.125687	128 / 0
Heat shock protein HSP 90-alpha	HSP90AA1	P07900	CHEMBL3880	Other cytosolic protein	0.125687	43 / 0
Heat shock protein HSP 90-beta	HSP90AB1	P08238	CHEMBL4303	Other cytosolic protein	0.125687	64 / 0
Macrophage colony stimulating factor receptor	CSF1R	P07333	CHEMBL1844	Kinase	0.125687	145 / 0
Intercellular adhesion molecule (ICAM-1), Integrin alpha-L/beta-2	ITGAL	P20701 P05362 P05107	CHEMBL2096661	Membrane receptor	0.125687	22 / 0
Adenosine A2a receptor (by homology)	ADORA2A	P29274	CHEMBL251	Family A G protein-coupled receptor	0.125687	220 / 0
Tyrosine-protein kinase ITK/TSK	ITK	Q08881	CHEMBL2959	Kinase	0.125687	204 / 0
Hepatocyte growth factor receptor	MET	P08581	CHEMBL3717	Kinase	0.125687	365 / 0
Cholecystokinin B receptor	CCKBR	P32239	CHEMBL298	Family A G protein-coupled receptor	0.125687	162 / 0
Nucleotide-binding oligomerization domain-containing protein 2	NOD2	Q9HC29	CHEMBL1293266	Unclassified protein	0.125687	11 / 0
Receptor protein-tyrosine kinase erbB-2	ERBB2	P04626	CHEMBL1824	Kinase	1	176 / 378
Tyrosine-protein kinase ABL	ABL1	P00519	CHEMBL1862	Kinase	1	175 / 35
Stem cell growth factor receptor	KIT	P10721	CHEMBL1936	Kinase	1	100 / 27
Tyrosine-protein kinase receptor FLT3	FLT3	P36888	CHEMBL1974	Kinase	1	171 / 24
Kinesin-1 heavy chain/ Tyrosine-protein kinase receptor RET	RET	P07949	CHEMBL2041	Kinase	1	46 / 92
Death-associated protein kinase 3	DAPK3	O43293	CHEMBL2468	Kinase	1	9 / 3
Serine/threonine-protein kinase Chk2	CHEK2	O96017	CHEMBL2527	Kinase	1	13 / 12
Tyrosine-protein kinase LCK	LCK	P06239	CHEMBL258	Kinase	1	140 / 34
Vascular endothelial growth factor receptor 2	KDR	P35968	CHEMBL279	Kinase	1	741 / 510
Receptor protein-tyrosine kinase erbB-4	ERBB4	Q15303	CHEMBL3009	Kinase	1	17 / 34
Tyrosine-protein kinase HCK	HCK	P08631	CHEMBL3234	Kinase	1	31 / 9
Interleukin-1 receptor-associated kinase 1	IRAK1	P51617	CHEMBL3357	Kinase	1	5 / 6
Protein kinase C mu	PRKD1	Q15139	CHEMBL3863	Kinase	1	13 / 1
Tyrosine-protein kinase Lyn	LYN	P07948	CHEMBL3905	Kinase	1	30 / 10
Ephrin type-A receptor 5	EPHA5	P54756	CHEMBL3987	Kinase	1	5 / 6
c-Jun N-terminal kinase 2	MAPK9	P45984	CHEMBL4179	Kinase	1	114 / 5
Serine/threonine-protein kinase 2	SLK	Q9H2G2	CHEMBL4202	Kinase	1	10 / 10
Tyrosine-protein kinase receptor UFO	AXL	P30530	CHEMBL4895	Kinase	1	47 / 12
Ephrin type-A receptor 3	EPHA3	P29320	CHEMBL4954	Kinase	1	8 / 7
Mitogen-activated protein kinase 6	MAPK6	Q16659	CHEMBL5121	Kinase	1	3 / 3
Ephrin receptor	EPHB4	P54760	CHEMBL5147	Kinase	1	61 / 28
Serine/threonine protein kinase NLK	NLK	Q9UBE8	CHEMBL5364	Kinase	1	4 / 3
Serine/threonine-protein kinase SIK2	SIK2	Q9H0K1	CHEMBL5699	Kinase	1	7 / 7
Ephrin type-A receptor 1	EPHA1	P21709	CHEMBL5810	Kinase	1	4 / 6
Ephrin receptor	EPHB6	O15197	CHEMBL5836	Unclassified protein	1	9 / 10
Receptor tyrosine-protein kinase erbB-3	ERBB3	P21860	CHEMBL5838	Kinase	1	4 / 10
Mitogen-activated protein kinase kinase kinase 2	MAP3K2	Q9Y2U5	CHEMBL5914	Kinase	1	7 / 5
Mitogen-activated protein kinase kinase kinase 3	MAP3K3	Q99759	CHEMBL5970	Kinase	1	7 / 5
Vascular endothelial growth factor receptor 1	FLT1	P17948	CHEMBL1868	Kinase	0.311934	60 / 63
Ephrin type-A receptor 2	EPHA2	P29317	CHEMBL2068	Kinase	0.287795	22 / 22
Fibroblast growth factor receptor 1	FGFR1	P11362	CHEMBL3650	Kinase	0.239494	115 / 53
Fructose-1,6-bisphosphatase	FBP1	P09467	CHEMBL3975	Enzyme	0.175187	43 / 15
Serine/threonine-protein kinase B-raf	BRAF	P15056	CHEMBL5145	Kinase	0.159097	195 / 112
Vascular endothelial growth factor receptor 3	FLT4	P35916	CHEMBL1955	Kinase	0.134972	46 / 31
Platelet-derived growth factor receptor beta	PDGFRB	P09619	CHEMBL1913	Kinase	0.134972	79 / 194
Tyrosine-protein kinase TIE-2	TEK	Q02763	CHEMBL4128	Kinase	0.126929	51 / 39
TGF-beta receptor type I	TGFBR1	P36897	CHEMBL4439	Kinase	0.126929	47 / 3
Dual specificity mitogen-activated protein kinase kinase 1	MAP2K1	Q02750	CHEMBL3587	Kinase	0.126929	221 / 36
Tyrosine-protein kinase JAK3	JAK3	P52333	CHEMBL2148	Kinase	0.126929	325 / 5
Epithelial discoidin domain-containing receptor 1	DDR1	Q08345	CHEMBL5319	Kinase	0.126929	12 / 8
Insulin receptor	INSR	P06213	CHEMBL1981	Kinase	0.126929	60 / 17
Dual-specificity tyrosine-phosphorylation regulated kinase 1A	DYRK1A	Q13627	CHEMBL2292	Kinase	0.118883	92 / 4
Platelet-derived growth factor receptor alpha	PDGFRA	P16234	CHEMBL2007	Kinase	0.118883	19 / 16
Tyrosine-protein kinase FYN	FYN	P06241	CHEMBL1841	Kinase	0.118883	18 / 5
Tyrosine-protein kinase YES	YES1	P07947	CHEMBL2073	Kinase	0.118883	19 / 9
Ribosomal protein S6 kinase alpha 1	RPS6KA1	Q15418	CHEMBL2553	Kinase	0.118883	12 / 2
Tyrosine-protein kinase CSK	CSK	P41240	CHEMBL2634	Kinase	0.118883	7 / 12
