# Supplementary material for: CDDO-Me Overcomes Gefitinib Resistance in NSCLC by Targeting the Src/STAT3 Axis to Induce Apoptosis and Pyroptosis
Source: Int J Mol Sci. 2026 Jul 21;27(14):6481. doi: 10.3390/ijms27146481 (PMC13410134; doi:10.3390/ijms27146481)
Supplement: Supplementary file 1 [file ijms-27-06481-s001.zip › Supplementary Table S3.xlsx]

## Sheet: Sheet1
Category	Term	Count	%	PValue	Genes	List Total	Pop Hits	Pop Total	Fold Enrichment	Bonferroni	Benjamini	FDR
KEGG_PATHWAY	hsa04010:MAPK signaling pathway	32	31.372549019607842	1.558813200360783E-22	RET, CSF1R, FLT1, FLT3, FLT4, NLK, EGFR, IGF1R, MAPK9, MAPK8, IRAK1, ERBB3, ERBB4, ERBB2, RPS6KA1, KDR, PDGFRB, MAP3K2, PDGFRA, MAP3K3, MAP2K1, MAP2K2, INSR, BRAF, MAPK14, TGFBR1, MAPK10, KIT, TEK, MET, FGFR1, EPHA2	95	300	8534	9.5820350877193	3.30468398476486E-20	3.30468398476486E-20	1.6991063883932538E-20
KEGG_PATHWAY	hsa04015:Rap1 signaling pathway	23	22.54901960784314	5.075237881334957E-16	PDGFRB, PDGFRA, CSF1R, MAP2K1, MAP2K2, FLT1, SRC, FLT4, INSR, BRAF, ITGAL, MAPK14, EGFR, IGF1R, ADORA2A, KIT, KDR, TEK, PRKD1, DRD2, MET, EPHA2, FGFR1	95	212	8534	9.745878848063555	1.176836406102666E-13	5.379752154215054E-14	2.7660046453275516E-14
KEGG_PATHWAY	hsa04151:PI3K-Akt signaling pathway	27	26.47058823529412	6.6250095681995165E-15	RET, CSF1R, FLT1, HSP90AB1, FLT3, FLT4, EGFR, IGF1R, ERBB3, ERBB4, ERBB2, KDR, JAK3, PDGFRB, PDGFRA, MAP2K1, HSP90AA1, MAP2K2, INSR, CDK4, KIT, CDK2, MDM2, TEK, MET, FGFR1, EPHA2	95	362	8534	6.7001453911020645	1.4122036873231991E-12	4.681673428194325E-13	2.407086809779158E-13
KEGG_PATHWAY	hsa05200:Pathways in cancer	30	29.411764705882355	1.8266936524004515E-13	RET, CSF1R, HSP90AB1, FLT3, HDAC1, FLT4, EGFR, IGF1R, MAPK9, MAPK8, ERBB2, ABL1, PIM1, JAK3, PDGFRB, PDGFRA, MAP2K1, HSP90AA1, MAP2K2, NOS2, DAPK3, BRAF, TGFBR1, MAPK10, CDK4, KIT, CDK2, MDM2, MET, FGFR1	95	533	8534	5.056186432309667	3.871791776077771E-11	9.681476357722393E-12	4.977740202791231E-12
KEGG_PATHWAY	hsa04014:Ras signaling pathway	21	20.588235294117645	7.894787331775865E-13	PDGFRB, PDGFRA, CSF1R, MAP2K1, MAP2K2, FLT1, FLT3, FLT4, INSR, EGFR, IGF1R, MAPK10, MAPK9, MAPK8, KIT, KDR, ABL1, TEK, MET, EPHA2, FGFR1	95	238	8534	7.926315789473684	1.6736967367592115E-10	3.3473898286729664E-11	1.7210636383271387E-11
KEGG_PATHWAY	hsa01521:EGFR tyrosine kinase inhibitor resistance	13	12.745098039215685	5.068238066276418E-11	PDGFRB, PDGFRA, MAP2K1, MAP2K2, SRC, BRAF, EGFR, IGF1R, ERBB3, AXL, ERBB2, KDR, MET	95	80	8534	14.59763157894737	1.074465749706377E-8	1.5349521000722865E-9	7.891970703201852E-10
KEGG_PATHWAY	hsa01522:Endocrine resistance	13	12.745098039215685	6.559207276431541E-10	MAP2K1, MAP2K2, SRC, BRAF, MAPK14, EGFR, IGF1R, MAPK10, MAPK9, MAPK8, CDK4, ERBB2, MDM2	95	99	8534	11.796065922381713	1.390551919167038E-7	1.545057714003874E-8	7.943928812567089E-9
KEGG_PATHWAY	hsa04012:ErbB signaling pathway	12	11.76470588235294	1.9787385312250235E-9	MAPK10, MAPK9, MAP2K1, MAPK8, MAP2K2, ERBB3, ERBB4, SRC, ERBB2, ABL1, BRAF, EGFR	95	86	8534	12.534638922888616	4.194924757561225E-7	3.8135688056336814E-8	1.960749999122978E-8
KEGG_PATHWAY	hsa04510:Focal adhesion	16	15.686274509803921	4.684543328559949E-9	PDGFRB, PDGFRA, MAP2K1, FLT1, SRC, FLT4, BRAF, EGFR, IGF1R, MAPK10, MAPK9, MAPK8, ERBB2, KDR, FYN, MET	95	203	8534	7.080321493388643	9.931226906401136E-7	7.09373704039078E-8	3.647251591521675E-8
KEGG_PATHWAY	hsa05219:Bladder cancer	9	8.823529411764707	1.136170393426116E-8	MAP2K1, MAP2K2, SRC, CDK4, ERBB2, DAPK3, MDM2, BRAF, EGFR	95	41	8534	19.719127086007703	2.408678342002979E-6	1.5054257712896037E-7	7.740160805215416E-8
KEGG_PATHWAY	hsa05205:Proteoglycans in cancer	15	14.705882352941178	4.124807608792672E-8	MAP2K1, MAP2K2, SRC, BRAF, MAPK14, EGFR, IGF1R, ERBB3, CTSL, ERBB4, ERBB2, MDM2, KDR, MET, FGFR1	95	204	8534	6.605263157894736	8.744554072515065E-6	5.143877723906156E-7	2.6447295844611846E-7
KEGG_PATHWAY	hsa04520:Adherens junction	11	10.784313725490197	6.156985980219354E-8	YES1, SRC, INSR, ERBB2, FYN, NLK, MET, EGFR, TGFBR1, FGFR1, IGF1R	95	93	8534	10.62524052065648	1.3052725484685723E-5	7.251561265591684E-7	3.7283970657994984E-7
KEGG_PATHWAY	hsa04912:GnRH signaling pathway	10	9.803921568627452	7.280226240294011E-7	MAPK10, MAP3K2, MAPK9, MAP3K3, MAP2K1, MAPK8, MAP2K2, SRC, MAPK14, EGFR	95	93	8534	9.659309564233164	1.5432894254896468E-4	7.717039814711651E-6	3.967723300960237E-6
KEGG_PATHWAY	hsa05120:Epithelial cell signaling in Helicobacter pylori infection	9	8.823529411764707	9.657267868546117E-7	MAPK10, LYN, MAPK9, MAPK8, SRC, CSK, MAPK14, MET, EGFR	95	71	8534	11.387101556708675	2.0471322106407897E-4	9.749241848246556E-6	5.012581893673938E-6
KEGG_PATHWAY	hsa05223:Non-small cell lung cancer	9	8.823529411764707	1.1983965448606505E-6	RET, MAP2K1, MAP2K2, CDK4, ERBB2, BRAF, JAK3, MET, EGFR	95	73	8534	11.075126171593368	2.540279491840547E-4	1.1548184886838997E-5	5.937510154082314E-6
KEGG_PATHWAY	hsa05208:Chemical carcinogenesis - reactive oxygen species	13	12.745098039215685	6.5291919704165E-6	MAP2K1, MAP2K2, SRC, EPHX1, BRAF, MAPK14, EGFR, MAPK10, MAPK9, MAPK8, ABL1, PRKD1, MET	95	227	8534	5.144539763505681	0.0013832356629985831	5.126624806401104E-5	2.6358589806496243E-5
KEGG_PATHWAY	hsa04110:Cell cycle	10	9.803921568627452	5.646831842311105E-5	CDK7, HDAC1, CDK4, CHEK2, CDK2, MDM2, CDK1, ABL1, HDAC8, AURKB	95	158	8534	5.685542971352431	0.011900246764432798	2.850305596595129E-4	1.46548731145693E-4
KEGG_PATHWAY	hsa04210:Apoptosis	9	8.823529411764707	1.1907988330460919E-4	MAPK10, MAPK9, MAP2K1, MAPK8, MAP2K2, PARP1, CTSL, CTSK, CTSB	95	136	8534	5.9447368421052635	0.024930412232463506	5.609985613461588E-4	2.884379395600534E-4
KEGG_PATHWAY	hsa04150:mTOR signaling pathway	6	5.88235294117647	0.030020764046181564	MAP2K1, MAP2K2, INSR, RPS6KA1, BRAF, IGF1R	95	158	8534	3.411325782811459	0.9984381592052961	0.06561239152361331	0.03373467300034836
KEGG_PATHWAY	hsa04215:Apoptosis - multiple species	3	2.941176470588235	0.048081678482108446	MAPK10, MAPK9, MAPK8	95	32	8534	8.42171052631579	0.99997095085347	0.0970791984591142	0.049913361471903055
